# Supplementary material for: Iran is falling behind WHO cervical cancer elimination targets: HPV vaccination coverage and cervical cancer screening participation in 2021
Source: PLoS One. 2026 Feb 19;21(2):e0341888. doi: 10.1371/journal.pone.0341888 (PMC12919783; doi:10.1371/journal.pone.0341888)
Supplement: S1 Table — (CSV) [file pone.0341888.s001.csv]

province	total prevalence	<35 prevalence	36-45 prevalence
Markazi	49.49 (44.33-54.65)	37.75 (27.82-48.83)	61.4 (48.86-72.58)
Gilan	49.78 (44.57-54.99)	29.54 (20.36-40.75)	60.05 (48.22-70.81)
Mazandaran	47.41 (42.74-52.11)	36.88 (28.32-46.35)	61.16 (49.7-71.51)
Azerbaijan, East	37.6 (33.37-42.04)	26.21 (19.3-34.53)	44.16 (35.29-53.41)
Azerbaijan, West	32.17 (27.85-36.82)	20.38 (14.74-27.47)	29.17 (19.9-40.58)
Kermanshah	42.28 (38-46.68)	28.33 (21.43-36.43)	50.8 (42.04-59.51)
Khuzestan	32 (28.08-36.19)	19.94 (14.69-26.47)	42.75 (34.73-51.17)
Fars	43.83 (39.91-47.83)	32.79 (26.43-39.85)	56.78 (47.32-65.76)
Kerman	35.15 (30.4-40.2)	24.98 (18.17-33.29)	44.9 (34.53-55.73)
Khorasan, Razavi	42.63 (39.09-46.24)	30 (24.28-36.42)	58.05 (51.09-64.71)
Isfahan	60.08 (56.41-63.63)	36.38 (29.71-43.62)	79.74 (72.8-85.27)
Sistan and Baluchistan	11.23 (8.79-14.23)	7.38 (4.68-11.44)	13.58 (8.1-21.89)
Kordestan	52.12 (47.19-57.01)	37.61 (30.1-45.78)	73.84 (63.98-81.78)
Hamadan	45.14 (40.6-49.75)	30.25 (23.13-38.48)	64.02 (53.45-73.39)
Chahar Mahaal and Bakhtiari	50.3 (45.78-54.82)	28.63 (21.77-36.64)	57.37 (47.99-66.25)
Lorestan	34.56 (30.4-38.97)	24.73 (18.09-32.84)	46.99 (38.07-56.1)
Ilam	40.09 (34.46-45.99)	26.74 (18.51-36.95)	48.5 (36.35-60.82)
Kohgiluyeh and Boyer-Ahmad	54.07 (48.71-59.34)	35.2 (27.28-44.03)	65.09 (54.1-74.67)
Bushehr	37.83 (34.01-41.8)	35.1 (28.95-41.77)	48.27 (40.19-56.44)
Zanjan	32.08 (28.25-36.16)	31.45 (24.65-39.14)	34.43 (26.62-43.17)
Semnan	37.88 (32.99-43.03)	18.14 (11.33-27.75)	56.79 (45.3-67.6)
Yazd	42.67 (38.35-47.1)	30.37 (23.2-38.65)	55.9 (44.91-66.34)
Hormozgan	30.58 (25.07-36.71)	17.04 (9.67-28.28)	49.69 (38.99-60.41)
Tehran	47.92 (45.57-50.27)	33.16 (28.93-37.68)	60.46 (55.84-64.91)
Ardabil	46.43 (40.99-51.97)	33.81 (24.76-44.21)	62.57 (51.14-72.76)
Qom	34.73 (29.62-40.22)	31.25 (22.43-41.69)	33.2 (23.37-44.75)
Qazvin	52.9 (47.4-58.33)	37.1 (28.31-46.84)	69.47 (57.42-79.33)
Golestan	29.42 (25.38-33.8)	14.35 (9.6-20.89)	42.59 (33.31-52.42)
Khorasan, North	37.25 (32.62-42.14)	19.79 (14.15-26.96)	56.13 (45.79-65.96)
Khorasan, South	49.44 (44.42-54.48)	34.01 (26.21-42.79)	69.4 (59.29-77.94)
Alborz	31.27 (26.7-36.24)	19.25 (12.38-28.67)	35.16 (25.81-45.81)
